# Supplementary material for: Effect of the Adhesive Strategy on Clinical Performance and Marginal Integrity of a Universal Adhesive in Non-Carious Cervical Lesions in a Randomized 36-Month Study
Source: J Clin Med. 2023 Sep 5;12(18):5776. doi: 10.3390/jcm12185776 (PMC10531668; doi:10.3390/jcm12185776)
Supplement: Supplementary file 1 [file jcm-12-05776-s001.zip]

Archive with 1 entries (1 files):
- jcm-2584351-supplementary.pdf
